# Supplementary material for: Exposure to TiO2 Nanostructured Aerosol Induces Specific Gene Expression Profile Modifications in the Lungs of Young and Elderly Rats
Source: Nanomaterials (Basel). 2021 Jun 1;11(6):1466. doi: 10.3390/nano11061466 (PMC8230065; doi:10.3390/nano11061466)
Supplement: Supplementary file 1 [file nanomaterials-11-01466-s001.zip]

Archive with 1 entries (1 files):
- nanomaterials-1198273-supplementary.pdf
